# Supplementary material for: Unveiling the Patterns of Wild Bee‐Plant Interactions on a Large and Mostly Unexplored Mediterranean Island (Sardinia, Italy)
Source: Ecol Evol. 2026 Apr 6;16(4):e73394. doi: 10.1002/ece3.73394 (PMC13053173; doi:10.1002/ece3.73394)
Supplement: Supplementary file 3 — ece373394‐sup‐0003‐DATASET_BeePlant.xlsx. [file ECE3-16-e73394-s001.xlsx]

## Sheet: Baratz 1(F-A)
	Andrena agilissima	Andrena cinerea	Andrena compta	Andrena flavipes	Andrena floricola	Andrena hesperia	Andrena minutula	Andrena morio	Andrena nigroaenea	Andrena nigroolivacea	Andrena thoracica	Andrena vetula	Bombus terrestris	Ceratina cucurbitina	Colletes similis	Eucera nigrescens	Eucera nigrilabris	Eucera numida	Hylaeus brevicornis	Lasioglossum albocinctum	Lasioglossum inexpectatum	Lasioglossum interruptum	Lasioglossum malachurum	Lasioglossum pauperatum	Lasioglossum pauxillum	Osmia ligurica	Panurgus corsicus	Panurgus dentipes
Allium triquetrum	0	0	0	2	0	1	0	0	1	0	0	0	3	0	0	0	0	0	0	0	1	0	0	0	0	0	0	0
Asphodelus ramosus	0	0	0	0	0	0	0	0	0	0	0	0	1	0	0	0	0	0	0	0	0	0	0	0	0	0	0	0
Calendula arvensis	0	0	0	2	0	2	0	0	0	0	0	0	0	1	0	0	0	0	0	0	1	0	0	0	0	0	1	0
Cistus monspeliensis	0	0	0	0	0	0	0	0	1	0	0	0	0	0	0	0	0	0	0	0	0	0	0	0	0	0	0	0
Crepis vesicaria	0	2	0	7	1	20	1	1	1	1	4	0	1	4	1	1	0	0	0	1	0	0	1	1	4	0	0	2
Fumaria officinalis	0	0	0	0	0	0	0	0	0	0	0	0	0	0	0	0	0	1	0	0	0	0	0	0	0	0	0	0
Galactites tomentosus	0	0	1	0	0	0	0	0	0	0	0	0	2	0	0	1	0	0	0	0	0	0	0	0	0	0	0	0
Glebionis coronaria	0	0	0	0	0	0	0	0	2	0	0	0	0	0	0	0	0	0	0	0	2	1	0	0	0	0	0	0
Hypochaeris glabra	0	1	0	0	0	0	0	0	0	0	0	0	0	0	0	0	0	0	0	0	0	0	0	0	0	0	0	0
Hypochaeris radicata	0	0	0	0	0	1	0	0	0	0	0	0	0	0	0	0	0	0	0	0	0	0	0	0	0	0	0	0
Lysimachia arvensis	0	0	1	0	0	0	0	0	0	0	0	0	0	0	0	0	0	0	0	0	0	0	0	0	0	0	0	0
Malva multiflora	0	0	0	0	0	0	0	0	0	0	1	0	0	0	0	0	0	0	0	0	2	0	0	0	0	0	0	0
Oxalis pes-caprae	0	0	0	0	0	0	0	0	0	0	0	0	1	0	0	0	0	0	0	0	3	0	0	0	0	0	0	0
Raphanus raphanistrum subsp. raphanistrum	0	0	0	0	0	0	0	0	0	0	0	0	2	0	0	0	1	0	0	0	0	0	0	0	0	0	0	0
Raphanus raphanistrum subsp. sativus	2	0	0	2	0	0	0	0	0	0	0	3	0	0	0	0	0	0	1	0	5	0	0	0	0	1	0	0
Reichardia picroides	0	0	0	0	0	1	0	0	0	0	0	0	0	0	0	0	0	0	0	0	0	0	0	0	0	0	0	1

## Sheet: Baratz 2(M-J)
	Amegilla garrula	Andrena agilissima	Andrena alfkenella	Andrena cinerea	Andrena flavipes	Andrena fulvago	Andrena hesperia	Andrena minutula	Andrena nigroaenea	Andrena nigroolivacea	Andrena tenuistriata	Andrena vetula	Bombus hortorum	Bombus terrestris	Ceratina cucurbitina	Ceratina cyanea	Ceratina dallatorreana	Dasypoda hirtipes	Eucera nigrescens	Halictus brunnescens	Hylaeus gibbus	Lasioglossum inexpectatum	Lasioglossum interruptum	Lasioglossum marginatum	Lasioglossum medinai	Lasioglossum nigripes	Lasioglossum pauperatum	Lasioglossum pauxillum	Megachile albisecta	Megachile leachella	Nomada distinguenda	Osmia ligurica	Osmia niveata	Osmia scutellaris	Panurgus corsicus	Panurgus dentipes	Seladonia gemmea	Seladonia smaragdula complex	Seladonia vestita	Tetralonia dentata	Thyreyus histrionicus	Trachusa interrupta	Xylocopa iris
Carlina corymbosa	0	0	0	0	0	0	0	0	0	0	0	0	0	0	0	0	0	0	0	0	0	0	0	0	0	0	0	0	1	0	0	0	0	0	0	0	2	0	0	0	0	0	0
Cichorium intybus	0	0	0	0	0	1	0	0	0	0	0	0	0	0	1	0	0	0	0	0	0	0	0	0	0	0	0	0	0	0	0	0	0	0	0	0	0	0	1	0	0	0	0
Cistus monspeliensis	0	0	0	0	1	0	0	0	2	0	0	0	0	0	0	0	0	0	0	0	0	0	0	0	0	1	0	0	0	0	0	0	0	0	0	0	0	0	0	0	0	0	0
Convolvulus arvensis	0	0	0	0	0	0	0	0	0	0	0	0	0	0	1	0	0	0	0	0	0	0	0	0	0	0	0	0	0	0	0	0	0	0	0	0	0	0	0	0	0	0	0
Crepis vesicaria	0	0	0	0	0	0	0	0	0	0	0	0	0	0	0	0	0	0	0	0	0	0	0	0	0	0	1	0	0	0	0	0	0	0	0	0	0	0	0	0	0	0	0
Cynara cardunculus	0	0	0	0	0	0	0	0	0	0	0	0	2	0	0	0	0	0	0	1	0	0	0	0	0	0	0	0	0	0	0	0	0	0	0	0	0	0	0	0	0	0	1
Daucus carota	0	0	0	0	0	0	0	0	0	0	0	0	0	0	0	0	0	0	0	0	0	0	0	0	0	0	0	0	0	0	0	0	0	0	0	0	1	0	0	0	0	0	0
Echium plantagineum	0	0	0	0	0	0	0	0	1	0	0	0	0	0	1	0	1	0	0	0	0	0	0	0	0	0	3	0	0	0	1	1	0	0	0	0	0	0	0	0	0	0	0
Fumaria officinalis	0	0	0	0	0	0	1	0	0	0	0	0	0	0	0	0	0	0	0	0	0	0	0	0	0	0	0	0	0	0	0	0	0	0	0	0	0	0	0	0	0	0	0
Galactites tomentosus	0	0	0	0	0	0	0	0	0	0	0	0	0	4	1	1	0	0	0	0	0	0	0	0	0	0	0	0	0	0	0	0	1	0	0	0	0	0	0	1	0	0	0
Glebionis coronaria	0	0	0	0	1	0	0	0	0	0	0	0	0	0	0	0	0	0	0	0	0	0	0	0	0	0	1	0	0	0	0	0	0	0	0	0	0	0	0	0	0	0	0
Hedypnois rhagadioloides	0	1	0	1	0	0	3	2	0	0	0	0	0	0	1	0	0	0	1	0	0	0	0	0	0	0	0	0	0	0	0	0	0	1	2	1	0	0	0	0	0	0	0
Helminthotheca echioides	0	0	0	0	1	0	0	0	0	0	0	0	0	0	7	0	0	2	0	0	1	0	0	1	1	1	0	0	0	0	0	0	0	0	0	0	0	0	0	0	0	0	0
Hypochaeris achyrophorus	0	0	0	0	0	0	0	7	0	1	0	0	0	0	0	0	0	0	1	0	0	0	0	0	0	1	0	1	0	0	0	0	0	0	1	0	0	0	0	0	0	0	0
Malva multiflora	0	0	0	0	0	0	0	0	0	0	0	0	0	0	0	0	0	0	0	0	0	0	0	0	0	0	1	0	0	0	0	0	0	0	0	0	0	0	0	0	0	0	0
Pallenis spinosa	0	0	0	0	0	1	0	0	0	0	0	0	0	0	0	0	0	0	0	0	0	0	0	0	0	0	0	0	0	0	0	0	0	0	0	0	1	0	0	0	0	0	0
Plantago lagopus	0	0	0	0	0	0	0	0	0	0	0	0	0	0	0	0	0	0	0	0	0	0	0	0	0	0	0	0	0	1	0	0	0	0	0	0	0	0	0	0	0	0	0
Raphanus raphanistrum subsp. raphanistrum	0	0	0	0	0	0	0	1	0	0	1	4	0	0	0	0	0	0	0	0	0	0	0	0	0	0	0	0	0	0	0	0	0	0	0	0	0	0	0	0	0	0	0
Rubus ulmifolius	0	0	0	0	4	0	0	0	0	0	0	0	0	3	1	0	0	0	0	0	0	1	1	0	0	0	0	0	0	0	0	0	0	0	0	0	0	0	0	0	0	0	0
Sixalix atropurpurea	1	0	1	0	0	0	0	0	0	0	0	0	0	1	0	0	1	0	0	0	0	0	0	0	0	0	0	0	0	1	0	0	0	0	0	0	0	1	0	0	1	10	0

## Sheet: Baratz 3(A-N)
	Bombus terrestris	Ceratina cucurbitina	Ceratina cyanea	Colletes hederae	Hylaeus brevicornis	Hylaeus communis	Hylaeus imparilis	Lasioglossum pauperatum	Megachile albisecta	Megachile argentata	Megachile melanopyga	Seladonia gemmea	Xylocopa violacea
Carduus pycnocephalus	0	2	0	0	0	0	0	0	0	0	0	0	0
Dittrichia viscosa	0	2	0	3	0	0	0	1	0	2	0	1	0
Euphorbia helioscopia	0	0	0	0	1	0	0	0	0	0	0	0	0
Euphorbia pithyusa	0	0	0	0	0	3	1	0	0	0	0	0	0
Galactites tomentosus	7	3	0	0	0	0	0	0	2	0	1	0	5
Helminthotheca echioides	0	8	4	0	0	0	0	0	1	0	0	0	0

## Sheet: Ottava 1(F-A)
	Andrena agilissima	Andrena alfkenella	Andrena cinerea	Andrena ferrugineicrus	Andrena flavipes	Andrena floricola	Andrena hesperia	Andrena impunctata	Andrena minutula	Andrena nigroaenea	Andrena nigrolivacea	Andrena thoracica	Bombus terrestris	Ceratina cucurbitina	Ceratina dallatorreana	Eucera nigrilabris	Eucera numida	Eucera orianensis	Lasioglossum albocinctum	Lasioglossum lativentre	Lasioglossum malachurum	Lasioglossum pauperatum	Lasioglossum pauxillum	Lasioglossum puncticolle	Lasioglossum villosulum	Megachile melanopyga	Nomada femoralis	Nomada flavoguttata	Osmia caerulescens	Osmia rufohirta
Bellis perennis	0	1	0	0	5	0	1	0	0	0	2	0	0	3	0	0	0	4	0	0	0	0	0	0	0	0	0	0	0	0
Borago officinalis	0	0	0	0	1	0	0	0	0	0	0	0	1	3	0	2	0	7	0	0	0	0	0	0	0	0	0	0	0	1
Calendula arvensis	0	0	0	0	2	0	0	0	0	0	22	0	1	7	2	0	0	7	0	1	0	0	1	0	0	0	0	1	0	0
Capsella bursa-pastoris	0	0	0	0	1	0	0	0	1	0	0	0	0	0	1	0	0	0	0	0	0	0	0	0	0	0	0	0	0	0
Cerinthe major	0	0	0	0	0	0	0	0	0	0	0	0	3	0	0	0	0	0	0	0	0	0	0	0	0	0	0	0	0	0
Crepis vesicaria	0	0	0	0	1	0	12	0	0	0	22	0	0	0	0	0	0	1	0	0	1	0	2	1	2	0	0	0	0	0
Erigeron bonarensis	0	0	0	0	0	0	0	0	0	0	0	0	0	1	0	0	0	0	0	0	0	0	0	0	0	0	0	0	0	0
Erodium moschatum	0	0	0	0	0	0	0	0	2	0	0	0	0	0	0	0	0	0	0	0	0	0	0	0	0	0	0	0	0	0
Fumaria officinalis	0	0	0	0	1	0	0	0	0	0	0	0	0	0	0	2	1	0	0	0	0	0	0	0	0	0	0	0	0	0
Geranium molle	0	1	1	0	3	0	5	1	1	0	0	0	0	1	0	0	0	0	0	1	0	0	0	0	0	0	2	1	1	0
Glebionis coronaria	0	0	0	0	1	0	0	0	0	0	0	0	0	0	0	0	0	0	0	0	0	0	0	0	0	0	0	0	0	0
Hyoseris radiata	0	0	0	0	0	0	0	0	0	0	1	0	0	0	0	0	0	0	0	0	0	0	0	0	0	0	0	0	0	0
Hypochaeris radicata	0	0	0	1	2	0	3	0	0	0	2	0	0	1	0	0	0	0	0	0	0	0	0	0	0	0	0	0	0	0
Lysimachia arvensis	0	0	0	0	0	0	0	0	0	0	0	0	0	0	0	0	0	0	0	1	0	0	0	0	0	0	0	0	0	0
Medicago pholymorpha	0	0	0	0	1	0	0	0	0	0	0	0	0	1	0	0	0	1	0	1	0	0	0	0	0	0	0	0	0	0
Myosotis arvensis subsp. arvensis	0	0	0	0	0	0	0	0	0	0	0	0	0	0	0	0	0	0	0	1	0	0	0	0	0	0	0	0	0	0
Raphanus raphanistrum subsp. raphanistrum	1	0	0	0	0	0	0	0	0	0	0	0	0	0	0	0	0	0	0	0	0	0	0	0	0	0	0	0	0	0
Reseda alba	0	0	0	0	0	0	0	0	0	1	0	0	0	0	0	0	0	0	0	0	0	0	0	0	0	0	0	0	0	0
Rhamnus alaternus	0	0	0	0	0	0	0	0	0	0	0	1	0	0	0	0	0	0	0	0	0	0	0	0	0	0	0	0	0	0
Silene latifolia	0	0	0	0	0	0	0	0	0	0	1	0	0	0	0	0	0	0	0	0	0	0	0	0	0	0	0	0	0	0
Sinapis alba	0	0	1	9	8	2	0	1	1	0	0	2	0	3	0	26	0	1	0	0	0	1	1	0	0	1	0	0	0	0
Sinapis arvensis	0	0	0	0	0	0	0	0	0	1	0	0	0	0	0	1	0	0	0	0	0	0	0	0	0	0	0	0	0	0
Sonchus oleraceus	0	0	0	0	0	0	0	0	0	0	1	0	0	0	0	0	0	0	0	0	0	0	0	0	0	0	0	0	0	0
Stellaria media	0	0	0	0	0	1	0	0	0	0	0	0	0	0	0	0	0	0	0	0	0	0	0	0	0	0	0	0	0	0
Trifolium nigrescens	0	0	0	0	14	0	0	0	0	0	1	1	0	11	0	0	0	2	1	14	0	0	0	0	0	0	0	0	0	1
Trifolium repens	0	0	0	0	1	0	0	0	0	0	0	0	0	0	0	0	0	0	0	0	0	0	0	0	0	0	0	0	0	0

## Sheet: Ottava 2(M-J)
	Andrena colletiformis	Andrena compta	Andrena flavipes	Andrena floricola	Andrena hesperia	Andrena impunctata	Andrena minutula	Andrena morio	Andrena nigrolivacea	Andrena cf. niveata	Andrena antonellae	Andrena thoracica	Andrena vetula	Anthidium florentinum	Anthidium manicatum	Bombus hortorum	Bombus terrestris	Ceratina cucurbitina	Ceratina cyanea	Ceratina dallatorreana	Ceratina dentiventris	Ceratina parvula	Colletes similis	Eucera clypeata	Eucera grisea	Eucera nigrifacies	Eucera numida	Eucera orianensis	Halictus fulvipes	Halictus quadricinctus	Halictus scabiosae	Heriades crenulata	Heriades rubicola	Heriades truncorum	Hoplitis benoisti	Hoplitis corsaria	Hoplitis leucomelana	Hylaeus brevicornis	Hylaeus clypearis	Hylaeus dilatatus	Hylaeus taeniolatus	Hylaeus variegatus	Lasioglossum albocinctum	Lasioglossum griseolum	Lasioglossum interruptum	Lasioglossum lativentre	Lasioglossum malachurum	Lasioglossum pauperatum	Lasioglossum pauxillum
Ballota nigra	0	0	1	0	0	0	0	0	0	0	0	0	0	3	2	0	0	1	1	1	0	0	0	0	0	0	0	0	0	0	0	0	0	0	0	0	0	0	0	0	0	0	0	0	0	0	0	0	0
Borago officinalis	0	0	0	0	0	0	1	0	0	0	0	0	0	0	0	0	0	3	1	0	0	0	0	0	0	0	0	1	0	0	0	0	0	0	0	0	0	0	0	0	0	0	0	0	0	0	0	1	0
Centaurea calcitrapa	0	0	0	0	0	0	0	0	0	0	0	0	0	0	0	0	0	1	2	0	0	0	0	0	0	0	0	1	0	0	1	0	0	0	0	0	0	0	0	0	0	0	0	0	0	0	0	0	0
Centaurea diluta	0	0	1	0	0	0	0	0	0	0	0	0	0	0	0	0	0	1	7	0	0	1	0	0	0	0	0	0	2	2	0	1	0	0	0	0	0	0	0	0	0	0	1	1	1	0	1	0	0
Cichorium intybus	0	0	0	0	0	0	0	0	0	0	0	0	0	0	0	0	0	0	0	0	0	0	0	0	0	0	0	0	0	0	0	0	0	0	0	0	0	0	0	0	0	0	0	0	0	0	0	1	0
Convolvulus arvensis	0	0	1	0	0	0	0	0	0	0	0	0	0	0	0	0	0	2	0	6	0	0	0	0	0	0	0	0	0	0	0	0	0	0	0	0	0	0	0	0	0	0	0	1	0	0	0	0	0
Crepis vesicaria	0	0	0	0	1	0	0	0	1	0	0	0	0	0	0	0	0	0	0	0	0	0	0	0	0	1	0	0	0	0	0	0	0	0	0	0	0	0	0	0	0	0	0	0	0	0	0	0	0
Daucus carota	4	0	2	0	0	1	0	0	0	0	0	0	0	0	0	0	1	0	0	0	0	0	0	0	0	0	0	0	0	0	0	0	0	0	0	0	0	1	12	0	0	0	0	0	0	0	0	1	2
Echium plantagineum	0	0	0	0	0	0	0	0	0	0	0	0	0	0	0	0	0	19	6	13	0	0	0	0	0	0	0	0	0	0	0	1	0	0	1	3	1	0	0	0	1	0	1	0	0	0	0	0	0
Erodium moschatum	0	0	0	0	0	0	0	0	0	1	0	0	0	0	0	0	0	0	0	0	0	0	0	0	0	0	0	0	0	0	0	0	0	0	0	0	0	0	0	0	0	0	0	0	1	0	0	0	0
Galactites tomentosus	0	0	0	0	0	0	0	0	0	0	0	0	0	0	0	0	1	0	0	0	0	0	0	0	0	1	0	0	0	0	0	0	0	0	0	0	0	0	0	0	0	0	0	0	0	0	0	0	0
Geranium molle	0	0	0	0	0	0	0	0	0	0	0	0	0	0	0	0	0	0	0	0	0	0	0	0	0	0	0	0	0	0	0	0	0	0	0	0	0	0	0	1	0	0	0	0	0	0	0	0	0
Glebionis coronaria	0	0	0	0	0	0	0	0	0	0	0	0	0	0	0	0	0	1	1	0	0	0	0	2	0	0	0	2	0	0	0	0	1	0	0	0	0	0	0	0	0	0	0	0	0	0	0	0	0
Heliotropium europaeum	0	0	0	0	0	0	0	0	0	0	0	0	0	0	0	0	0	0	0	2	0	0	0	0	0	0	0	0	0	0	0	0	0	0	0	0	0	0	0	0	0	0	0	0	0	0	0	0	0
Hypochaeris achyrophorus	0	0	0	0	2	0	2	0	0	0	0	0	0	0	0	0	0	0	0	0	0	0	0	3	3	3	0	0	0	0	0	0	0	0	0	0	0	0	0	0	0	0	0	0	0	0	0	0	1
Jacobaea delphiniifolia	0	0	2	0	0	0	0	0	0	0	0	1	0	0	0	0	0	0	0	0	0	0	0	0	0	0	0	0	0	0	0	0	0	0	0	0	0	0	0	0	0	0	0	0	0	0	0	0	0
Jacobaea erucifolia	0	0	1	0	0	0	1	0	0	0	0	0	0	0	0	0	0	0	0	0	0	0	0	3	0	0	0	0	0	0	0	0	0	0	0	0	0	0	0	0	0	0	0	0	0	0	0	1	0
Lotus ornithopodioides	0	0	0	0	0	0	0	0	0	0	0	0	0	0	0	0	0	1	0	0	0	0	0	0	0	0	0	0	0	0	0	0	0	0	0	0	0	0	0	0	0	0	0	0	0	0	0	0	0
Malva multiflora	0	0	0	0	0	0	0	0	0	0	0	0	0	0	0	0	0	1	0	0	0	0	0	0	0	1	1	0	0	0	0	0	0	0	0	0	0	0	0	0	0	0	0	0	0	0	0	0	0
Mentha pulegium subsp. pulegium	0	0	0	0	0	0	0	0	0	0	0	0	0	0	0	0	0	1	0	0	0	0	0	0	0	0	0	0	0	0	0	0	0	0	0	0	0	0	0	0	0	0	0	0	0	0	0	1	0
Pallenis spinosa	0	0	0	0	0	0	0	0	0	0	0	0	0	0	0	0	0	0	0	1	0	0	0	0	0	0	0	0	0	0	0	0	0	0	0	0	1	0	0	0	0	0	0	0	0	0	0	2	0
Plantago lagopus	0	0	0	0	0	0	0	0	0	0	0	0	0	0	0	0	0	0	0	0	0	0	0	0	0	0	0	0	0	0	0	0	0	0	0	0	0	0	0	0	0	0	1	0	0	0	0	0	0
Raphanus raphanistrum subsp. raphanistrum	0	1	0	0	0	0	0	0	0	0	0	0	2	0	0	0	0	2	0	0	1	0	0	0	0	0	0	0	0	0	0	0	0	0	0	0	0	0	0	0	0	0	0	0	0	0	0	0	0
Rubus ulmifolius	0	0	13	0	0	0	0	0	0	0	0	0	0	0	0	0	0	11	0	0	0	0	0	0	0	0	0	0	0	0	1	0	0	0	0	0	1	0	0	0	0	0	0	0	2	0	0	0	0
Senecio vulgaris	0	0	1	0	0	0	0	0	0	0	0	0	0	0	0	0	0	0	0	0	0	0	0	0	0	1	0	0	0	0	0	0	0	0	0	0	0	0	0	0	0	0	0	0	0	0	0	0	0
Silene latifolia	0	0	0	1	0	0	0	0	0	0	0	0	0	0	0	0	0	0	0	0	0	0	0	0	0	0	0	0	0	0	0	0	0	0	0	0	0	0	0	0	0	0	0	0	0	0	0	0	0
Sinapis arvensis	0	3	0	0	0	0	0	0	0	0	0	0	0	0	0	0	0	0	0	0	0	0	0	0	0	0	0	0	0	0	0	0	0	0	0	0	0	0	0	0	0	0	0	0	0	0	0	0	0
Sixalix atropurpurea	0	0	1	0	0	0	0	2	0	0	0	0	0	0	0	2	4	27	4	16	0	0	0	0	0	0	0	0	0	0	0	0	0	1	0	0	0	1	1	0	0	1	2	1	0	0	0	0	0
Sonchus oleraceus	0	0	0	0	0	0	0	0	0	0	0	0	0	0	0	0	0	1	0	1	0	0	0	1	0	0	0	0	0	0	0	0	0	0	0	0	0	0	0	0	0	0	0	0	0	0	0	0	0
Stachys romana	0	0	0	0	0	0	0	0	0	0	0	0	0	0	0	0	0	0	0	1	0	0	0	0	0	0	0	0	0	0	0	0	0	0	0	0	0	0	0	0	0	0	0	0	0	0	0	0	0
Trifolium glomeratum	0	0	0	1	0	0	0	0	0	0	0	0	0	0	0	0	0	0	0	0	0	0	0	0	0	0	0	0	0	0	0	0	0	0	0	0	0	0	0	0	0	0	0	0	0	0	0	0	0
Trifolium nigrescens	0	0	2	0	0	0	0	0	0	0	1	0	0	0	0	0	0	4	3	4	0	0	1	1	0	0	0	0	0	0	0	0	0	0	0	0	0	0	0	0	0	0	0	0	0	3	0	0	0
Verbena officinalis	0	0	0	0	0	0	0	0	0	0	0	0	0	0	0	0	0	1	0	0	0	0	0	0	0	0	0	0	0	0	0	0	0	0	0	0	1	0	0	0	0	0	0	0	0	0	0	0	0
[truncated: 23 more columns]

## Sheet: Ottava 3(A-N)
	Amegilla garrula	Anthidium manicatum	Ceratina cucurbitina	Ceratina cyanea	Ceratina dallatorreana	Ceratina dentiventris	Colletes hederae	Hylaeus clypearis	Hylaeus imparilis	Lasioglossum interruptum	Lasioglossum medinai	Lasioglossum villosulum	Megachile argentata	Seladonia gemmea	Seladonia smaragdula complex
Centaurea diluta	0	0	0	0	0	0	0	0	0	0	0	0	0	1	0
Cichorium intybus	0	0	1	0	0	0	0	0	0	0	0	0	0	1	0
Clinopodium nepeta	4	0	2	1	0	0	0	0	0	0	1	0	3	0	1
Convolvulus arvensis	0	0	1	0	0	0	0	0	0	0	0	0	0	0	0
Daucus carota	0	0	0	0	0	0	0	0	0	0	0	0	0	1	0
Eruca vesicaria	0	0	0	0	0	0	3	0	0	0	0	0	1	0	0
Foeniculum vulgare	0	0	0	0	0	0	0	1	1	0	0	0	0	1	0
Heliotropium europaeum	0	0	0	0	0	0	0	0	0	0	0	1	0	0	0
Mentha pulegium subsp. pulegium	0	1	2	0	0	0	0	0	0	0	0	0	0	0	0
Sixalix atropurpurea	0	0	3	0	2	1	0	0	0	1	0	0	0	0	0

## Sheet: Cala d'Oliva 1(F-A)
	Andrena agilissima	Andrena cinerea	Andrena dorsata	Andrena flavipes	Andrena hesperia	Andrena lepida	Andrena minutula	Andrena nigroaenea	Andrena ovatula	Andrena pilipes	Andrena sardoa	Anthophora nigrovittata	Anthophora sichelii	Bombus terrestris	Eucera nigrescens	Eucera nigrifacies	Eucera numida	Eucera oraniensis	Hoplitis benoisti	Hoplitis corsaria	Lasioglossum albocinctum	Lasioglossum griseolum	Lasioglossum interruptum	Lasioglossum pauperatum	Lasioglossum pauxillum	Megachile argentata	Osmia caerulescens	Osmia ligurica	Osmia submicans	Panurgus dentipes	Seladonia gemmea	Xylocopa violacea
Anthemis arvensis	0	0	0	0	0	0	0	0	0	0	0	0	0	0	0	0	0	1	0	1	0	0	0	0	0	0	0	0	0	0	0	0
Asphodelus ramosus	0	0	0	0	0	1	0	5	0	0	0	0	0	4	0	1	0	0	0	0	0	0	0	1	0	0	0	0	0	0	0	0
Bunias erucago	0	0	0	0	0	0	0	0	0	0	0	0	1	0	0	0	0	0	0	0	0	0	0	0	0	0	0	0	0	0	0	0
Calendula arvensis	0	1	0	1	1	0	0	3	0	0	0	0	0	2	0	0	0	1	0	0	0	0	0	0	0	0	0	0	0	2	0	1
Cistus monspeliensis	0	0	0	0	0	0	0	3	0	0	0	0	0	0	1	0	0	0	0	0	0	0	0	0	0	0	0	0	0	0	0	0
Crepis vesicaria	0	0	0	0	0	0	0	0	0	0	0	0	0	0	0	0	0	0	0	0	0	0	0	0	0	0	0	0	0	1	0	0
Echium plantagineum	0	0	2	1	0	0	0	1	0	0	3	8	0	8	0	0	1	0	1	0	0	1	1	0	1	0	1	0	0	0	0	0
Euphorbia dendroides	0	0	0	4	0	2	1	4	0	0	0	0	0	0	0	0	0	0	0	0	0	0	1	1	0	0	0	0	0	0	0	0
Ferula communis	0	0	0	0	0	0	0	0	0	0	0	0	0	1	0	0	0	0	0	0	0	0	0	0	0	0	0	0	0	0	0	0
Geranium molle	0	0	0	0	0	0	0	0	0	0	0	0	0	1	0	0	0	0	0	0	0	0	0	0	0	0	0	0	0	0	0	0
Hyoseris radiata	0	0	0	0	0	0	0	0	0	0	0	0	0	0	0	0	0	0	0	0	0	0	0	0	0	0	0	1	0	0	0	0
Hypochaeris achyrophorus	0	0	0	0	4	0	0	0	0	0	0	0	0	0	0	0	0	0	0	0	0	0	0	0	1	0	0	0	0	7	0	0
Lotus ornithopodioides	0	0	0	1	0	0	0	1	0	0	0	0	0	0	0	0	0	0	0	0	0	0	0	0	0	0	0	0	0	0	0	0
Lysimachia arvensis	0	0	0	0	0	0	0	1	0	0	0	0	0	0	0	0	0	0	0	0	0	0	0	0	0	0	0	0	0	0	0	0
Malva sylvestris	0	0	0	0	0	0	0	0	0	0	0	0	0	0	0	0	0	0	0	1	0	0	0	0	0	0	0	0	0	0	0	0
Onopordum horridum	0	0	0	0	0	0	0	0	0	0	0	0	0	0	0	0	0	0	0	0	1	0	0	0	0	0	0	0	0	0	1	0
Pistacia lentiscus	0	0	0	0	0	0	0	0	0	0	0	0	0	0	0	0	0	0	0	0	1	0	0	0	0	0	0	0	0	0	0	0
Plantago lagopus	0	0	0	1	0	0	0	1	0	0	0	0	0	0	0	0	0	0	0	1	0	0	0	0	0	1	0	0	0	0	0	0
Raphanus raphanistrum subsp. raphanistrum	1	0	0	1	0	0	0	0	0	0	0	0	0	1	0	0	0	0	0	0	0	0	0	0	0	0	0	0	0	0	0	0
Raphanus raphanistrum subsp. sativus	2	0	0	0	0	0	0	0	0	0	0	0	0	0	0	0	0	0	0	0	0	0	0	0	0	0	0	0	0	0	0	0
Silene gallica	0	0	0	1	0	0	0	0	0	0	0	0	1	0	0	0	0	0	0	0	0	0	0	0	0	0	0	0	0	0	0	0
Sisymbrium officinale	1	0	0	0	0	0	0	1	0	1	0	0	0	0	0	0	0	0	0	0	0	0	0	0	1	0	0	0	0	0	0	0
Trifolium nigrescens	0	0	0	2	0	0	0	2	1	0	0	0	0	0	0	0	0	1	0	0	0	0	0	0	0	0	0	0	2	0	0	0

## Sheet: Cala d'Oliva 2(M-J) 
	Andrena agilissima	Andrena flavipes	Andrena morio	Andrena nana	Andrena nigroaenea	Andrena pilipes	Andrena simontornyella	Andrena vetula	Anthophora nigrovittata	Bombus terrestris	Ceratina cucurbitina	Eucera oraniensis	Hoplitis adunca	Hoplitis benoisti	Hoplitis corsaria	Lasioglossum albocinctum	Lasioglossum griseolum	Lasioglossum interruptum	Lasioglossum pauxillum	Lithurgus chrysurus	Megachile argentata	Osmia caerulescens	Osmia ligurica	Osmia scutellaris	Panurgus corsicus	Panurgus dentipes	Pseudoanthdium melanurum	Pseudanthidium nanun	Seladonia gemmea	Tetralonia dentata	Xylocopa violacea
Anthemis arvensis	0	0	0	3	0	1	0	0	1	0	1	2	0	0	3	0	0	0	0	0	0	0	1	1	2	0	0	0	0	0	0
Echium plantagineum	0	0	0	0	0	1	0	0	18	73	0	0	2	1	2	0	1	1	1	0	0	1	0	0	3	0	1	0	0	0	2
Galactites tomentosus	0	0	0	0	0	0	0	0	0	0	0	0	0	0	0	0	0	0	0	0	0	0	0	0	0	1	0	0	0	2	2
Glebionis coronaria	0	0	0	0	0	1	0	0	0	1	0	0	0	0	0	0	0	1	0	0	0	0	0	0	6	0	0	0	0	0	0
Hypochaeris achyrophorus	0	0	0	0	0	0	0	0	0	0	0	0	0	0	0	0	0	0	1	0	0	0	1	0	7	4	0	0	0	0	0
Malva sylvestris	0	0	0	0	0	0	0	0	0	0	0	0	1	0	3	0	0	0	0	0	0	0	0	0	0	0	0	0	0	0	0
Onopordum horridum	0	0	0	0	0	0	0	0	1	3	0	0	0	0	0	1	0	0	0	3	0	0	0	0	0	0	0	1	1	2	0
Pistacia lentiscus	0	0	0	0	0	0	0	0	0	1	0	0	0	0	0	0	0	0	0	0	0	0	0	0	0	0	0	0	0	0	0
Plantago lagopus	0	0	0	0	0	0	0	0	0	0	0	0	0	0	1	0	0	0	0	0	1	0	0	0	0	0	0	0	0	0	0
Raphanus raphanistrum subsp. raphanistrum	1	0	0	0	0	0	0	1	0	0	0	0	0	0	0	0	0	0	0	0	0	0	0	0	0	0	0	0	0	0	0
Sinapis alba	0	0	0	0	0	0	1	2	0	0	1	0	0	0	0	0	0	0	0	0	0	0	0	0	0	0	0	0	0	0	0
Sisymbrium officinale	2	2	1	0	1	1	0	3	0	3	0	0	0	0	0	0	0	0	1	2	0	0	0	0	1	0	0	0	0	0	0
Veronica persica	0	0	0	0	0	0	0	0	0	0	0	0	0	0	1	0	0	0	0	0	0	0	0	0	0	0	0	0	0	0	0

## Sheet: Fornelli 1(F-A)
	Andrena agilissima	Andrena dorsata	Andrena flavipes	Andrena hesperia	Andrena lepida	Andrena morio	Andrena nigroaenea	Andrena sardoa	Andrena vetula	Anthophora canescens	Anthophora dispar	Bombus terrestris	Eucera nigrifacies	Eucera nigrilabris	Megachile sicula	Osmia bicornis	Osmia cornuta	Osmia ligurica	Panurgus dentipes	Xylocopa violacea
Anthemis arvensis	0	1	0	1	0	0	0	0	0	0	0	0	0	0	0	0	0	1	2	0
Asphodelus ramosus	0	0	0	0	0	3	3	4	0	1	4	7	0	0	0	0	2	0	0	1
Calendula arvensis	0	0	0	1	2	0	1	0	0	0	0	0	0	0	1	0	0	0	0	0
Echium plantagineum	0	0	2	0	2	0	5	0	0	0	0	4	0	0	0	1	0	0	0	0
Erodium moschatum	0	0	1	0	0	0	0	0	0	0	0	0	0	0	0	0	0	0	0	0
Euphorbia dendroides	0	0	0	0	0	0	0	0	0	0	0	0	0	0	0	1	0	0	0	0
Hypochaeris achyrophorus	0	0	0	3	0	0	0	0	0	0	0	0	0	0	0	0	0	0	0	0
Lysimachia arvensis	0	0	0	0	0	0	0	0	0	0	1	0	0	0	0	0	0	0	0	0
Plantago lagopus	0	0	0	0	0	0	2	0	0	0	0	0	0	0	0	0	0	0	0	0
Raphanus raphanistrum subsp. raphanistrum	1	0	1	0	0	0	4	0	1	0	0	1	2	6	0	0	0	0	0	0
Trifolium nigrescens	0	0	1	0	0	0	0	0	0	0	0	0	0	0	0	0	0	0	0	0

## Sheet: Fornelli 2(M-J)
	Andrena agilissima	Andrena cinerea	Andrena flavipes	Andrena lepida	Andrena nigroaenea	Andrena thoracica	Anthophora nigrovittata	Bombus terrestris	Ceratina cucurbitina	Ceratina dallatorreana	Eucera oraniensis	Halictus fulvipes	Halictus scabiosae	Heriades crenulata	Heriades truncorum	Hylaeus taeniolatus	Lasioglossum albocinctum	Lasioglossum griseolum	Lasioglossum lativentre	Lasioglossum pauperatum	Lasioglossum zonulum	Lithurgus chrysurus	Megachile argentata	Osmia ligurica	Osmia scutellaris	Panurgus corsicus	Panurgus dentipes	Pseudanthidium nanun	Seladonia gemmea	Tetralonia dentata
Andryala integrifolia	0	0	0	0	0	0	0	0	0	0	0	0	0	0	0	0	0	1	1	0	0	0	0	0	0	2	1	0	0	0
Anthemis arvensis	1	1	0	2	0	0	0	0	0	0	0	0	0	0	0	0	0	0	0	0	0	0	0	0	0	0	0	0	0	0
Calendula arvensis	0	0	0	1	0	0	0	0	0	0	0	0	0	0	0	0	0	0	0	0	0	0	0	0	0	0	0	0	0	0
Carlina corymbosa	0	0	0	0	0	0	0	0	8	0	0	1	2	1	0	0	1	0	0	0	1	1	0	0	0	0	0	1	5	0
Cistus monspeliensis	0	0	0	0	0	0	0	1	0	0	0	0	0	0	0	0	0	0	0	0	0	0	0	0	0	0	0	0	0	0
Coleostephus myconis	0	0	0	0	0	0	0	0	0	0	0	0	0	0	0	0	0	2	0	1	0	0	0	0	0	0	0	0	0	0
Echium plantagineum	0	0	0	1	0	0	7	5	0	0	0	0	0	0	0	0	0	0	0	0	0	0	0	0	0	0	0	0	0	0
Galactites tomentosus	0	0	0	0	0	0	0	21	1	0	5	0	0	0	0	0	0	0	0	0	0	0	0	0	0	0	0	0	0	5
Glebionis coronaria	1	1	1	30	2	0	2	0	0	0	0	0	0	0	1	0	0	0	0	0	0	0	0	4	3	1	1	0	0	2
Glebionis segetum	0	0	3	10	0	1	0	1	0	1	0	1	0	0	0	3	0	0	0	0	0	0	1	0	0	0	0	0	2	0
Hypochaeris achyrophorus	0	0	0	0	0	0	0	0	0	0	0	0	0	0	0	0	0	0	0	0	0	0	0	0	0	6	4	0	0	0
Tolpis umbellata	0	0	0	1	0	0	0	0	0	0	0	0	0	0	0	0	0	0	0	1	0	0	0	0	0	0	0	0	0	0
