# Supplementary material for: Unveiling the Patterns of Wild Bee‐Plant Interactions on a Large and Mostly Unexplored Mediterranean Island (Sardinia, Italy)
Source: Ecol Evol. 2026 Apr 6;16(4):e73394. doi: 10.1002/ece3.73394 (PMC13053173; doi:10.1002/ece3.73394)
Supplement: Supplementary file 4 — ece373394‐sup‐0004‐DATASET_SpeciesLevel.xlsx. [file ECE3-16-e73394-s004.xlsx]

## Sheet: Species-level specialization
site	period	BEES	dprime	d	dmin	dmax	sampleN			site	period	PLANTS	dprime	d	dmin	dmax	sampleN
BARATZ	F-A	Andrena agilissima	0.412825	2.06142	0.693312	4.00733	2			BARATZ	F-A	Allium triquetrum	0.147441	0.768177	0.447743	2.62104	8
BARATZ	F-A	Andrena cinerea	0.285899	1.40464	0.524958	3.60187	3			BARATZ	F-A	Asphodelus ramosus	0.284662	2.3979	1.4816	4.70048	1
BARATZ	F-A	Andrena compta	0.790844	3.31419	0.693312	4.00733	2			BARATZ	F-A	Calendula arvensis	0.173251	0.891205	0.500724	2.75457	7
BARATZ	F-A	Andrena flavipes	0.0789204	0.330035	0.175335	2.13553	13			BARATZ	F-A	Cistus monspeliensis	0.5	3.09104	1.4816	4.70048	1
BARATZ	F-A	Andrena floricola	0	0.711496	0.711496	4.70048	1			BARATZ	F-A	Crepis vesicaria	0.512166	0.400231	0.0734401	0.711496	54
BARATZ	F-A	Andrena hesperia	0.286127	0.475878	0.0727735	1.48161	25			BARATZ	F-A	Fumaria officinalis	1	4.70048	1.4816	4.70048	1
BARATZ	F-A	Andrena minutula	0	0.711496	0.711496	4.70048	1			BARATZ	F-A	Galactites tomentosus	0.570632	2.16289	0.632819	3.31419	4
BARATZ	F-A	Andrena morio	0	0.711496	0.711496	4.70048	1			BARATZ	F-A	Glebionis coronaria	0.544165	1.94616	0.579433	3.09104	5
BARATZ	F-A	Andrena nigroaenea	0.409915	1.51084	0.41312	3.09104	5			BARATZ	F-A	Hypochaeris glabra	0.658697	3.60187	1.4816	4.70048	1
BARATZ	F-A	Andrena nigroolivacea	0	0.711496	0.711496	4.70048	1			BARATZ	F-A	Hypochaeris radicata	0	1.4816	1.4816	4.70048	1
BARATZ	F-A	Andrena thoracica	0.140425	0.789168	0.41312	3.09104	5			BARATZ	F-A	Lysimachia arvensis	0.784662	4.00733	1.4816	4.70048	1
BARATZ	F-A	Andrena vetula	0.499353	2.06142	0.524958	3.60187	3			BARATZ	F-A	Malva multiflora	0.346867	1.76812	0.794241	3.60187	3
BARATZ	F-A	Bombus terrestris	0.512244	1.3464	0.242108	2.3979	10			BARATZ	F-A	Oxalis pes-caprae	0.354441	1.58321	0.632819	3.31419	4
BARATZ	F-A	Ceratina cucurbitina	0.0771453	0.619709	0.41312	3.09104	5			BARATZ	F-A	Raphanus raphanistrum subsp. raphanistrum	0.617842	2.52891	0.794241	3.60187	3
BARATZ	F-A	Colletes similis	0	0.711496	0.711496	4.70048	1			BARATZ	F-A	Raphanus raphanistrum subsp. sativus	0.640167	1.4263	0.296378	2.06142	14
BARATZ	F-A	Eucera nigrescens	0.18901	1.31969	0.693312	4.00733	2			BARATZ	F-A	Reichardia picroides	0.262967	1.84859	1.07837	4.00733	2
BARATZ	F-A	Eucera nigrilabris	0.724588	3.60187	0.711496	4.70048	1			BARATZ	M-L	Carlina corymbosa	0.806657	3.15779	1.22985	3.61989	3
BARATZ	F-A	Eucera numida	1	4.70048	0.711496	4.70048	1			BARATZ	M-L	Cichorium intybus	0.545601	2.53385	1.22985	3.61989	3
BARATZ	F-A	Hylaeus brevicornis	0.338414	2.06142	0.711496	4.70048	1			BARATZ	M-L	Cistus monspeliensis	0.583175	2.36834	1.01981	3.33221	4
BARATZ	F-A	Lasioglossum albocinctum	0	0.711496	0.711496	4.70048	1			BARATZ	M-L	Convolvulus arvensis	0	2.15355	2.15355	4.7185	1
BARATZ	F-A	Lasioglossum inexpectatum	0.523321	1.15571	0.161372	2.06142	14			BARATZ	M-L	Crepis vesicaria	0.301445	2.92674	2.15355	4.7185	1
BARATZ	F-A	Lasioglossum interruptum	0.596529	3.09104	0.711496	4.70048	1			BARATZ	M-L	Cynara cardunculus	1	3.33221	1.01981	3.33221	4
BARATZ	F-A	Lasioglossum malachurum	0	0.711496	0.711496	4.70048	1			BARATZ	M-L	Daucus carota	0.459524	3.33221	2.15355	4.7185	1
BARATZ	F-A	Lasioglossum pauperatum	0	0.711496	0.711496	4.70048	1			BARATZ	M-L	Echium plantagineum	0.59161	1.83454	0.66908	2.63906	8
BARATZ	F-A	Lasioglossum pauxillum	0.0795226	0.711496	0.486643	3.31419	4			BARATZ	M-L	Fumaria officinalis	0.459524	3.33221	2.15355	4.7185	1
BARATZ	F-A	Osmia ligurica	0.338414	2.06142	0.711496	4.70048	1			BARATZ	M-L	Galactites tomentosus	0.66132	1.97186	0.66908	2.63906	8
BARATZ	F-A	Panurgus corsicus	0.512179	2.75457	0.711496	4.70048	1			BARATZ	M-L	Glebionis coronaria	0.232123	2.15652	1.59158	4.02535	2
BARATZ	F-A	Panurgus dentipes	0.210808	1.17359	0.524958	3.60187	3			BARATZ	M-L	Hedypnois rhagadioloides	0.623001	1.52655	0.490426	2.15355	13
BARATZ	M-L	Amegilla garrula	0	1.88529	1.88529	4.7185	1			BARATZ	M-L	Helminthotheca echioides	0.672635	1.55246	0.469663	2.07944	14
BARATZ	M-L	Andrena agilissima	0.0946854	2.15355	1.88529	4.7185	1			BARATZ	M-L	Hypochaeris achyrophorus	0.737496	1.78467	0.523426	2.23359	12
BARATZ	M-L	Andrena alfkenella	0	1.88529	1.88529	4.7185	1			BARATZ	M-L	Malva multiflora	0.301445	2.92674	2.15355	4.7185	1
BARATZ	M-L	Andrena cinerea	0.0946854	2.15355	1.88529	4.7185	1			BARATZ	M-L	Pallenis spinosa	0.572794	2.98563	1.59158	4.02535	2
BARATZ	M-L	Andrena flavipes	0.506367	1.57492	0.346361	2.77259	7			BARATZ	M-L	Plantago lagopus	0.729762	4.02535	2.15355	4.7185	1
BARATZ	M-L	Andrena fulvago	0.672575	3.12947	1.28922	4.02535	2			BARATZ	M-L	Raphanus raphanistrum subsp. raphanistrum	0.822704	2.54298	0.762201	2.92674	6
BARATZ	M-L	Andrena hesperia	0.581928	2.23245	0.701673	3.33221	4			BARATZ	M-L	Rubus ulmifolius	0.577299	1.64132	0.583437	2.41591	10
BARATZ	M-L	Andrena minutula	0.569229	1.48508	0.255057	2.41591	10			BARATZ	M-L	Sixalix atropurpurea	0.860475	1.68142	0.42414	1.88529	17
BARATZ	M-L	Andrena nigroaenea	0.568789	2.46464	0.940813	3.61989	3			BARATZ	A-N	Carduus pycnocephalus	0.134112	1.1421	0.83002	3.157	2
BARATZ	M-L	Andrena nigroolivacea	0.122937	2.23359	1.88529	4.7185	1			BARATZ	A-N	Dittrichia viscosa	0.691576	1.20517	0.201168	1.65292	9
BARATZ	M-L	Andrena tenuistriata	0.367588	2.92674	1.88529	4.7185	1			BARATZ	A-N	Euphorbia helioscopia	1	3.85015	1.1421	3.85015	1
BARATZ	M-L	Andrena vetula	0.845862	2.92674	0.701673	3.33221	4			BARATZ	A-N	Euphorbia pithyusa	1	2.46385	0.55143	2.46385	4
BARATZ	M-L	Bombus hortorum	0.746669	3.33221	1.28922	4.02535	2			BARATZ	A-N	Galactites tomentosus	0.630153	0.646485	0.112693	0.959776	18
BARATZ	M-L	Bombus terrestris	0.509052	1.48684	0.292138	2.63906	8			BARATZ	A-N	Helminthotheca echioides	0.591512	0.813854	0.131321	1.2852	13
BARATZ	M-L	Ceratina cucurbitina	0.410961	1.00147	0.197682	2.15355	13			OTTAVA	F-A	Bellis perennis	0.176753	0.674221	0.207545	2.84781	16
BARATZ	M-L	Ceratina cyanea	0.266048	2.63906	1.88529	4.7185	1			OTTAVA	F-A	Borago officinalis	0.338197	1.12361	0.209526	2.91235	15
BARATZ	M-L	Ceratina dallatorreana	0.102264	1.56902	1.28922	4.02535	2			OTTAVA	F-A	Calendula arvensis	0.328565	0.673639	0.104737	1.83621	44
BARATZ	M-L	Dasypoda hirtipes	0.288811	2.07944	1.28922	4.02535	2			OTTAVA	F-A	Capsella bursa-pastoris	0.421413	2.38125	0.822188	4.52179	3
BARATZ	M-L	Eucera nigrescens	0.0771918	1.50042	1.28922	4.02535	2			OTTAVA	F-A	Cerinthe major	0.861924	4.01096	0.822188	4.52179	3
BARATZ	M-L	Halictus brunnescens	0.510699	3.33221	1.88529	4.7185	1			OTTAVA	F-A	Crepis vesicaria	0.545485	1.07618	0.108199	1.88273	42
BARATZ	M-L	Hylaeus gibbus	0.0685285	2.07944	1.88529	4.7185	1			OTTAVA	F-A	Erigeron bonarensis	0.13091	2.18641	1.66916	5.6204	1
BARATZ	M-L	Lasioglossum inexpectatum	0.187288	2.41591	1.88529	4.7185	1			OTTAVA	F-A	Erodium moschatum	0.76091	4.01096	1.09485	4.92725	2
BARATZ	M-L	Lasioglossum interruptum	0.187288	2.41591	1.88529	4.7185	1			OTTAVA	F-A	Fumaria officinalis	0.367276	1.93529	0.600909	4.23411	4
BARATZ	M-L	Lasioglossum marginatum	0.0685285	2.07944	1.88529	4.7185	1			OTTAVA	F-A	Geranium molle	0.433539	1.29777	0.201588	2.73003	18
BARATZ	M-L	Lasioglossum medinai	0.0685285	2.07944	1.88529	4.7185	1			OTTAVA	F-A	Glebionis coronaria	0.0601511	1.90683	1.66916	5.6204	1
BARATZ	M-L	Lasioglossum nigripes	0.189986	1.4498	0.940813	3.61989	3			OTTAVA	F-A	Hyoseris radiata	0	1.66916	1.66916	5.6204	1
BARATZ	M-L	Lasioglossum pauperatum	0.756066	2.3208	0.442714	2.92674	6			OTTAVA	F-A	Hypochaeris radicata	0.154753	0.741916	0.251013	3.42318	9
BARATZ	M-L	Lasioglossum pauxillum	0.122937	2.23359	1.88529	4.7185	1			OTTAVA	F-A	Lysimachia arvensis	0.254807	2.67596	1.66916	5.6204	1
BARATZ	M-L	Megachile albisecta	0.612238	3.61989	1.88529	4.7185	1			OTTAVA	F-A	Medicago pholymorpha	0.0898174	0.927233	0.600909	4.23411	4
BARATZ	M-L	Megachile leachella	0.48226	2.60874	1.28922	4.02535	2			OTTAVA	F-A	Myosotis arvensis subsp. arvensis	0.254807	2.67596	1.66916	5.6204	1
BARATZ	M-L	Nomada distinguenda	0.266048	2.63906	1.88529	4.7185	1			OTTAVA	F-A	Raphanus raphanistrum subsp. raphanistrum	1	5.6204	1.66916	5.6204	1
BARATZ	M-L	Osmia ligurica	0.266048	2.63906	1.88529	4.7185	1			OTTAVA	F-A	Reseda alba	0.824575	4.92725	1.66916	5.6204	1
BARATZ	M-L	Osmia niveata	0.266048	2.63906	1.88529	4.7185	1			OTTAVA	F-A	Rhamnus alaternus	0.64915	4.23411	1.66916	5.6204	1
BARATZ	M-L	Osmia scutellaris	0.0946854	2.15355	1.88529	4.7185	1			OTTAVA	F-A	Silene latifolia	0	1.66916	1.66916	5.6204	1
BARATZ	M-L	Panurgus corsicus	0.225042	1.54372	0.940813	3.61989	3			OTTAVA	F-A	Sinapis alba	0.586415	0.957783	0.0793101	1.57735	57
BARATZ	M-L	Panurgus dentipes	0.0946854	2.15355	1.88529	4.7185	1			OTTAVA	F-A	Sinapis arvensis	0.461548	2.86369	1.09485	4.92725	2
BARATZ	M-L	Seladonia gemmea	0.857056	2.95619	0.701673	3.33221	4			OTTAVA	F-A	Sonchus oleraceus	0	1.66916	1.66916	5.6204	1
BARATZ	M-L	Seladonia smaragdula complex	0	1.88529	1.88529	4.7185	1			OTTAVA	F-A	Stellaria media	0.721958	4.52179	1.66916	5.6204	1
BARATZ	M-L	Seladonia vestita	0.612238	3.61989	1.88529	4.7185	1			OTTAVA	F-A	Trifolium nigrescens	0.459198	0.888606	0.10307	1.81374	45
BARATZ	M-L	Tetralonia dentata	0.266048	2.63906	1.88529	4.7185	1			OTTAVA	F-A	Trifolium repens	0.0601511	1.90683	1.66916	5.6204	1
BARATZ	M-L	Thyreyus histrionicus	0	1.88529	1.88529	4.7185	1			OTTAVA	M-L	Ballota nigra	0.46951	2.02038	0.632011	3.58906	10
BARATZ	M-L	Trachusa interrupta	0.754436	1.88529	0.255057	2.41591	10			OTTAVA	M-L	Borago officinalis	0.248094	1.46576	0.691539	3.8122	8
BARATZ	M-L	Xylocopa iris	0.510699	3.33221	1.88529	4.7185	1			OTTAVA	M-L	Centaurea calcitrapa	0.58453	2.3605	0.632011	3.58906	10
BARATZ	A-N	Bombus terrestris	0.479529	0.959776	0.0896086	1.90424	7			OTTAVA	M-L	Centaurea diluta	0.564968	1.73165	0.401151	2.75615	23
BARATZ	A-N	Ceratina cucurbitina	0.264608	0.324264	0.0299926	1.1421	15			OTTAVA	M-L	Cichorium intybus	0.552026	3.94573	1.54784	5.89164	1
BARATZ	A-N	Ceratina cyanea	0.485114	1.2852	0.174697	2.46385	4			OTTAVA	M-L	Convolvulus arvensis	0.198247	1.21824	0.632011	3.58906	10
BARATZ	A-N	Colletes hederae	0.569315	1.65292	0.200687	2.75154	3			OTTAVA	M-L	Crepis vesicaria	0.826146	2.99	0.596198	3.49375	11
BARATZ	A-N	Hylaeus brevicornis	1	3.85015	0.959776	3.85015	1			OTTAVA	M-L	Daucus carota	0.811801	2.179	0.381109	2.59581	27
BARATZ	A-N	Hylaeus communis	0.887221	2.46385	0.200687	2.75154	3			OTTAVA	M-L	Echium plantagineum	0.307328	0.785913	0.24732	1.99982	49
BARATZ	A-N	Hylaeus imparilis	0.520375	2.46385	0.959776	3.85015	1			OTTAVA	M-L	Erodium moschatum	0.829912	4.50535	1.12326	5.1985	2
BARATZ	A-N	Lasioglossum pauperatum	0.239812	1.65292	0.959776	3.85015	1			OTTAVA	M-L	Galactites tomentosus	0.541417	3.32966	1.12326	5.1985	2
BARATZ	A-N	Megachile albisecta	0.0905773	0.431736	0.200687	2.75154	3			OTTAVA	M-L	Geranium molle	1	5.1985	1.12326	5.1985	2
BARATZ	A-N	Megachile argentata	0.448583	1.65292	0.42934	3.157	2			OTTAVA	M-L	Glebionis coronaria	0.484845	2.20458	0.691539	3.8122	8
BARATZ	A-N	Megachile melanopyga	0	0.959776	0.959776	3.85015	1			OTTAVA	M-L	Heliotropium europaeum	0.235991	2.08498	1.12326	5.1985	2
BARATZ	A-N	Seladonia gemmea	0.239812	1.65292	0.959776	3.85015	1			OTTAVA	M-L	Hypochaeris achyrophorus	0.76701	2.02166	0.366782	2.52435	29
BARATZ	A-N	Xylocopa violacea	0.392515	0.959776	0.132126	2.24071	5			OTTAVA	M-L	Jacobaea delphiniifolia	0.555695	3.10921	1.00325	4.79303	3
OTTAVA	F-A	Andrena agilissima	1	5.6204	1.57735	5.6204	1			OTTAVA	M-L	Jacobaea erucifolia	0.549212	2.49388	0.725028	3.94573	7
OTTAVA	F-A	Andrena alfkenella	0.278577	2.09577	1.0024	4.92725	2			OTTAVA	M-L	Lotus ornithopodioides	0.184539	1.8753	1.12326	5.1985	2
OTTAVA	F-A	Andrena cinerea	0.116729	1.46054	1.0024	4.92725	2			OTTAVA	M-L	Malva multiflora	0.446783	2.69646	1.00325	4.79303	3
OTTAVA	F-A	Andrena ferrugineicrus	0.397466	1.43685	0.196055	3.31782	10			OTTAVA	M-L	Mentha pulegium subsp. pulegium	0.2283	2.05364	1.12326	5.1985	2
OTTAVA	F-A	Andrena flavipes	0.162305	0.376255	0.0797037	1.90683	41			OTTAVA	M-L	Pallenis spinosa	0.472281	2.58073	0.858295	4.50535	4
OTTAVA	F-A	Andrena floricola	0.424113	2.28852	0.643821	4.52179	3			OTTAVA	M-L	Plantago lagopus	0.629487	4.28221	1.54784	5.89164	1
OTTAVA	F-A	Andrena hesperia	0.465177	1.26606	0.126802	2.57588	21			OTTAVA	M-L	Raphanus raphanistrum subsp. raphanistrum	0.56801	2.65195	0.748105	4.09988	6
OTTAVA	F-A	Andrena impunctata	0.116729	1.46054	1.0024	4.92725	2			OTTAVA	M-L	Rubus ulmifolius	0.466644	1.3736	0.366782	2.52435	29
OTTAVA	F-A	Andrena minutula	0.560176	2.40456	0.358574	4.01096	5			OTTAVA	M-L	Senecio vulgaris	0.343201	2.30391	1.00325	4.79303	3
OTTAVA	F-A	Andrena nigroaenea	0.911698	4.58068	1.0024	4.92725	2			OTTAVA	M-L	Silene latifolia	0.840429	5.1985	1.54784	5.89164	1
OTTAVA	F-A	Andrena nigrolivacea	0.51505	0.891297	0.0651557	1.66916	52			OTTAVA	M-L	Sinapis arvensis	0.92409	4.50535	1.00325	4.79303	3
OTTAVA	F-A	Andrena thoracica	0.3165	1.60749	0.391213	4.23411	4			OTTAVA	M-L	Sixalix atropurpurea	0.369083	0.744403	0.184222	1.70199	66
OTTAVA	F-A	Bombus terrestris	0.644494	2.71251	0.358574	4.01096	5			OTTAVA	M-L	Sonchus oleraceus	0.208151	1.61743	0.858295	4.50535	4
OTTAVA	F-A	Ceratina cucurbitina	0.173203	0.459902	0.0982208	2.18641	31			OTTAVA	M-L	Stachys romana	0.532952	3.29517	1.12326	5.1985	2
OTTAVA	F-A	Ceratina dallatorreana	0.374183	2.09489	0.643821	4.52179	3			OTTAVA	M-L	Trifolium glomeratum	0.840429	5.1985	1.54784	5.89164	1
OTTAVA	F-A	Eucera nigrilabris	0.590353	1.33099	0.0982208	2.18641	31			OTTAVA	M-L	Trifolium nigrescens	0.350906	1.12388	0.366782	2.52435	29
OTTAVA	F-A	Eucera numida	0.657117	4.23411	1.57735	5.6204	1			OTTAVA	M-L	Verbena officinalis	0.296961	2.33345	1.12326	5.1985	2
OTTAVA	F-A	Eucera orianensis	0.279219	0.783074	0.12381	2.48491	23			OTTAVA	A-N	Centaurea diluta	0.36907	2.16905	1.35812	3.55535	1
OTTAVA	F-A	Lasioglossum albocinctum	0.0584679	1.81374	1.57735	5.6204	1			OTTAVA	A-N	Cichorium intybus	0	1.07044	1.07044	2.8622	2
OTTAVA	F-A	Lasioglossum lativentre	0.49563	1.39137	0.129031	2.67596	19			OTTAVA	A-N	Clinopodium nepeta	0.581332	0.747841	0.299901	1.07044	12
OTTAVA	F-A	Lasioglossum malachurum	0.0755325	1.88273	1.57735	5.6204	1			OTTAVA	A-N	Convolvulus arvensis	0	1.35812	1.35812	3.55535	1
OTTAVA	F-A	Lasioglossum pauperatum	0	1.57735	1.57735	5.6204	1			OTTAVA	A-N	Daucus carota	0.36907	2.16905	1.35812	3.55535	1
OTTAVA	F-A	Lasioglossum pauxillum	0.0946739	0.755035	0.391213	4.23411	4			OTTAVA	A-N	Eruca vesicaria	0.781896	1.82248	0.580027	2.16905	4
OTTAVA	F-A	Lasioglossum puncticolle	0.0755325	1.88273	1.57735	5.6204	1			OTTAVA	A-N	Foeniculum vulgare	0.721057	1.99464	0.800131	2.45674	3
OTTAVA	F-A	Lasioglossum villosulum	0.224297	1.88273	1.0024	4.92725	2			OTTAVA	A-N	Heliotropium europaeum	1	3.55535	1.35812	3.55535	1
OTTAVA	F-A	Megachile melanopyga	0	1.57735	1.57735	5.6204	1			OTTAVA	A-N	Mentha pulegium subsp. pulegium	0.394715	1.45402	0.800131	2.45674	3
OTTAVA	F-A	Nomada femoralis	0.440177	2.73003	1.0024	4.92725	2			OTTAVA	A-N	Sixalix atropurpurea	0.632112	1.1386	0.32961	1.60944	7
OTTAVA	F-A	Nomada flavoguttata	0.149706	1.58997	1.0024	4.92725	2			CALAOLIVA	F-A	Anthemis arvensis	0.629114	2.98736	1.12385	4.08598	2
OTTAVA	F-A	Osmia caerulescens	0.285101	2.73003	1.57735	5.6204	1			CALAOLIVA	F-A	Asphodelus ramosus	0.328438	1.04526	0.434441	2.29422	12
OTTAVA	F-A	Osmia rufohirta	0.17007	1.6699	1.0024	4.92725	2			CALAOLIVA	F-A	Bunias erucago	0.775756	4.08598	1.68808	4.77912	1
OTTAVA	M-L	Andrena colletiformis	0.484467	2.59581	0.801333	4.50535	4			CALAOLIVA	F-A	Calendula arvensis	0.163463	0.738446	0.434441	2.29422	12
OTTAVA	M-L	Andrena compta	0.879066	4.05741	0.801333	4.50535	4			CALAOLIVA	F-A	Cistus monspeliensis	0.441987	1.89851	0.714892	3.39283	4
OTTAVA	M-L	Andrena flavipes	0.415703	1.20197	0.155559	2.67277	25			CALAOLIVA	F-A	Crepis vesicaria	0.255078	2.47654	1.68808	4.77912	1
OTTAVA	M-L	Andrena floricola	1	5.1985	1.15776	5.1985	2			CALAOLIVA	F-A	Echium plantagineum	0.627772	0.949832	0.170665	1.41183	29
OTTAVA	M-L	Andrena hesperia	0.323404	2.21097	0.976775	4.79303	3			CALAOLIVA	F-A	Euphorbia dendroides	0.427284	1.18258	0.412949	2.21417	13
OTTAVA	M-L	Andrena impunctata	0.213339	2.59581	1.70199	5.89164	1			CALAOLIVA	F-A	Ferula communis	0.0834117	1.94591	1.68808	4.77912	1
OTTAVA	M-L	Andrena minutula	0.367332	2.16194	0.801333	4.50535	4			CALAOLIVA	F-A	Geranium molle	0.0834117	1.94591	1.68808	4.77912	1
OTTAVA	M-L	Andrena morio	0.134686	1.70199	1.15776	5.1985	2			CALAOLIVA	F-A	Hyoseris radiata	1	4.77912	1.68808	4.77912	1
OTTAVA	M-L	Andrena nigrolivacea	0.427663	3.49375	1.70199	5.89164	1			CALAOLIVA	F-A	Hypochaeris achyrophorus	0.798905	1.92022	0.434441	2.29422	12
OTTAVA	M-L	Andrena cf. niveata	0.834557	5.1985	1.70199	5.89164	1			CALAOLIVA	F-A	Lotus ornithopodioides	0.0587933	1.298	1.12385	4.08598	2
OTTAVA	M-L	Andrena antonellae	0.196283	2.52435	1.70199	5.89164	1			CALAOLIVA	F-A	Lysimachia arvensis	0	1.68808	1.68808	4.77912	1
OTTAVA	M-L	Andrena thoracica	0.73778	4.79303	1.70199	5.89164	1			CALAOLIVA	F-A	Malva sylvestris	0.644582	3.68051	1.68808	4.77912	1
OTTAVA	M-L	Andrena vetula	0.728116	4.09988	1.15776	5.1985	2			CALAOLIVA	F-A	Onopordum horridum	0.882998	3.7394	1.12385	4.08598	2
OTTAVA	M-L	Anthidium florentinum	0.684515	3.58906	0.976775	4.79303	3			CALAOLIVA	F-A	Pistacia lentiscus	0.775756	4.08598	1.68808	4.77912	1
OTTAVA	M-L	Anthidium manicatum	0.601697	3.58906	1.15776	5.1985	2			CALAOLIVA	F-A	Plantago lagopus	0.376893	1.72419	0.714892	3.39283	4
OTTAVA	M-L	Bombus hortorum	0.134686	1.70199	1.15776	5.1985	2			CALAOLIVA	F-A	Raphanus raphanistrum subsp. raphanistrum	0.202725	1.44571	0.877457	3.68051	3
OTTAVA	M-L	Bombus terrestris	0.292226	1.56615	0.520018	4.09988	6			CALAOLIVA	F-A	Raphanus raphanistrum subsp. sativus	0.765997	3.39283	1.12385	4.08598	2
OTTAVA	M-L	Ceratina cucurbitina	0.274632	0.463894	0.0535004	1.54784	77			CALAOLIVA	F-A	Silene gallica	0.463552	2.49695	1.12385	4.08598	2
OTTAVA	M-L	Ceratina cyanea	0.227283	0.727677	0.155559	2.67277	25			CALAOLIVA	F-A	Sisymbrium officinale	0.479455	1.99884	0.714892	3.39283	4
OTTAVA	M-L	Ceratina dallatorreana	0.36477	0.825434	0.102159	2.08498	45			CALAOLIVA	F-A	Trifolium nigrescens	0.460018	1.51494	0.505645	2.69968	8
OTTAVA	M-L	Ceratina dentiventris	0.572337	4.09988	1.70199	5.89164	1			CALAOLIVA	M-L	Anthemis arvensis	0.586337	1.62392	0.312062	2.54945	15
OTTAVA	M-L	Ceratina parvula	0.25161	2.75615	1.70199	5.89164	1			CALAOLIVA	M-L	Echium plantagineum	0.606993	0.363925	0.0229919	0.584666	107
OTTAVA	M-L	Colletes similis	0.196283	2.52435	1.70199	5.89164	1			CALAOLIVA	M-L	Galactites tomentosus	0.723142	2.77165	0.482521	3.64806	5
OTTAVA	M-L	Eucera clypeata	0.477928	1.90165	0.356912	3.58906	10			CALAOLIVA	M-L	Glebionis coronaria	0.441143	1.5725	0.398096	3.06027	9
OTTAVA	M-L	Eucera grisea	0.405521	2.52435	0.976775	4.79303	3			CALAOLIVA	M-L	Hypochaeris achyrophorus	0.6826	1.94839	0.34801	2.69255	13
OTTAVA	M-L	Eucera nigrifacies	0.508655	2.21797	0.429349	3.94573	7			CALAOLIVA	M-L	Malva sylvestris	0.64696	2.69357	0.535507	3.8712	4
OTTAVA	M-L	Eucera numida	0.73778	4.79303	1.70199	5.89164	1			CALAOLIVA	M-L	Onopordum horridum	0.45264	1.45575	0.366795	2.77259	12
OTTAVA	M-L	Eucera orianensis	0.517104	2.7167	0.801333	4.50535	4			CALAOLIVA	M-L	Pistacia lentiscus	0	0.863046	0.863046	5.2575	1
OTTAVA	M-L	Halictus fulvipes	0.395569	2.75615	1.15776	5.1985	2			CALAOLIVA	M-L	Plantago lagopus	0.688949	3.41306	0.863046	4.56435	2
OTTAVA	M-L	Halictus quadricinctus	0.395569	2.75615	1.15776	5.1985	2			CALAOLIVA	M-L	Raphanus raphanistrum subsp. raphanistrum	0.609547	3.11916	0.863046	4.56435	2
OTTAVA	M-L	Halictus scabiosae	0.29841	2.36356	1.15776	5.1985	2			CALAOLIVA	M-L	Sinapis alba	0.783376	3.14861	0.535507	3.8712	4
OTTAVA	M-L	Heriades crenulata	0.130442	1.68484	1.15776	5.1985	2			CALAOLIVA	M-L	Sisymbrium officinale	0.448446	1.24547	0.287027	2.42428	17
OTTAVA	M-L	Heriades rubicola	0.503672	3.8122	1.70199	5.89164	1			CALAOLIVA	M-L	Veronica persica	0.476024	2.95491	0.863046	5.2575	1
OTTAVA	M-L	Heriades truncorum	0	1.70199	1.70199	5.89164	1			FORNELLI	F-A	Anthemis arvensis	0.842267	2.37274	0.653909	2.69463	5
OTTAVA	M-L	Hoplitis benoisti	0.0710881	1.99982	1.70199	5.89164	1			FORNELLI	F-A	Asphodelus ramosus	0.608193	0.705435	0.115951	1.08519	25
OTTAVA	M-L	Hoplitis corsaria	0.268077	1.99982	0.976775	4.79303	3			FORNELLI	F-A	Calendula arvensis	0.441003	1.55387	0.653909	2.69463	5
OTTAVA	M-L	Hoplitis leucomelana	0.369701	2.17071	0.801333	4.50535	4			FORNELLI	F-A	Echium plantagineum	0.319865	0.679327	0.215765	1.66501	14
OTTAVA	M-L	Hylaeus brevicornis	0.0737469	1.45575	1.15776	5.1985	2			FORNELLI	F-A	Erodium moschatum	0.405684	2.69463	1.59601	4.30406	1
OTTAVA	M-L	Hylaeus clypearis	0.645142	2.25586	0.309062	3.32669	13			FORNELLI	F-A	Euphorbia dendroides	0.744042	3.61092	1.59601	4.30406	1
OTTAVA	M-L	Hylaeus dilatatus	0.834557	5.1985	1.70199	5.89164	1			FORNELLI	F-A	Hypochaeris achyrophorus	0.780596	2.69463	0.877214	3.20545	3
OTTAVA	M-L	Hylaeus taeniolatus	0.0710881	1.99982	1.70199	5.89164	1			FORNELLI	F-A	Lysimachia arvensis	0.405684	2.69463	1.59601	4.30406	1
OTTAVA	M-L	Hylaeus variegatus	0	1.70199	1.70199	5.89164	1			FORNELLI	F-A	Plantago lagopus	0.223986	1.59601	1.01444	3.61092	2
OTTAVA	M-L	Lasioglossum albocinctum	0.228947	1.47814	0.645534	4.28221	5			FORNELLI	F-A	Raphanus raphanistrum subsp. raphanistrum	0.567194	0.945141	0.176745	1.53148	16
OTTAVA	M-L	Lasioglossum griseolum	0.15906	1.58379	0.976775	4.79303	3			FORNELLI	F-A	Trifolium nigrescens	0.405684	2.69463	1.59601	4.30406	1
OTTAVA	M-L	Lasioglossum interruptum	0.380609	2.21112	0.801333	4.50535	4			FORNELLI	M-L	Andryala integrifolia	0.577278	2.31072	0.699692	3.49043	5
OTTAVA	M-L	Lasioglossum lativentre	0.405521	2.52435	0.976775	4.79303	3			FORNELLI	M-L	Anthemis arvensis	0.352413	1.81024	0.774457	3.71357	4
OTTAVA	M-L	Lasioglossum malachurum	0.25161	2.75615	1.70199	5.89164	1			FORNELLI	M-L	Calendula arvensis	0	1.2932	1.2932	5.09987	1
OTTAVA	M-L	Lasioglossum pauperatum	0.618089	2.60279	0.429349	3.94573	7			FORNELLI	M-L	Carlina corymbosa	0.914365	1.89735	0.210424	2.05534	21
OTTAVA	M-L	Lasioglossum pauxillum	0.251214	1.93547	0.976775	4.79303	3			FORNELLI	M-L	Cistus monspeliensis	0.124639	1.76766	1.2932	5.09987	1
OTTAVA	M-L	Lasioglossum villosulum	0	1.70199	1.70199	5.89164	1			FORNELLI	M-L	Coleostephus myconis	0.842657	3.49989	0.814842	4.00125	3
OTTAVA	M-L	Megachile albisecta	0.450412	3.58906	1.70199	5.89164	1			FORNELLI	M-L	Echium plantagineum	0.508405	1.44417	0.316126	2.53492	13
OTTAVA	M-L	Megachile argentata	0.834557	5.1985	1.70199	5.89164	1			FORNELLI	M-L	Galactites tomentosus	0.791534	1.3241	0.14694	1.63413	32
OTTAVA	M-L	Megachile melanopyga	0.213339	2.59581	1.70199	5.89164	1			FORNELLI	M-L	Glebionis coronaria	0.558222	0.709287	0.0790655	1.20805	49
OTTAVA	M-L	Megachile parietina	0.25161	2.75615	1.70199	5.89164	1			FORNELLI	M-L	Glebionis segetum	0.449618	0.988951	0.19211	1.96437	23
OTTAVA	M-L	Nomada femoralis	0.535544	3.94573	1.70199	5.89164	1			FORNELLI	M-L	Hypochaeris achyrophorus	0.830248	2.39182	0.408705	2.79728	10
OTTAVA	M-L	Nomada kholi	0.834557	5.1985	1.70199	5.89164	1			FORNELLI	M-L	Tolpis umbellata	0.369675	2.15681	0.837286	4.40672	2
OTTAVA	M-L	Osmia andrenoides	0.0718295	1.25089	0.976775	4.79303	3
OTTAVA	M-L	Osmia caerulescens	0.164827	1.6058	0.976775	4.79303	3
OTTAVA	M-L	Osmia leaiana	0.450412	3.58906	1.70199	5.89164	1
OTTAVA	M-L	Osmia ligurica	0.427663	3.49375	1.70199	5.89164	1
OTTAVA	M-L	Osmia rufohirta	0.4533	1.82204	0.356912	3.58906	10
OTTAVA	M-L	Osmia scutellaris	0.411763	2.54817	0.976775	4.79303	3
OTTAVA	M-L	Panurgus corsicus	0.670587	2.52435	0.356912	3.58906	10
OTTAVA	M-L	Panurgus dentipes	0.70265	2.62798	0.356912	3.58906	10
OTTAVA	M-L	Pseudoanthidium melanurum	0.395569	2.75615	1.15776	5.1985	2
OTTAVA	M-L	Pseudoanthidium nanum	0.196283	2.52435	1.70199	5.89164	1
OTTAVA	M-L	Rhodanthidium septemdentatum	0.537215	3.02693	0.976775	4.79303	3
OTTAVA	M-L	Seladonia gemmea	0.450412	3.58906	1.70199	5.89164	1
OTTAVA	M-L	Seladonia smaragdula complex	0.355887	2.59581	1.15776	5.1985	2
OTTAVA	M-L	Seladonia subaurata	0	1.70199	1.70199	5.89164	1
OTTAVA	M-L	Sphecodes gibbus	0.326022	2.47513	1.15776	5.1985	2
OTTAVA	M-L	Trachusa interrupta	0	1.70199	1.70199	5.89164	1
OTTAVA	A-N	Amegilla garrula	0.364571	1.07044	0.440123	2.16905	4
OTTAVA	A-N	Anthidium manicatum	0.557886	2.45674	1.07044	3.55535	1
OTTAVA	A-N	Ceratina cucurbitina	0.302675	0.510402	0.142449	1.35812	9
OTTAVA	A-N	Ceratina cyanea	0	1.07044	1.07044	3.55535	1
OTTAVA	A-N	Ceratina dallatorreana	0.434523	1.60944	0.646792	2.8622	2
OTTAVA	A-N	Ceratina dentiventris	0.216908	1.60944	1.07044	3.55535	1
OTTAVA	A-N	Colletes hederae	0.851637	2.16905	0.517699	2.45674	3
OTTAVA	A-N	Hylaeus clypearis	0.557886	2.45674	1.07044	3.55535	1
OTTAVA	A-N	Hylaeus imparilis	0.557886	2.45674	1.07044	3.55535	1
OTTAVA	A-N	Lasioglossum interruptum	0.216908	1.60944	1.07044	3.55535	1
OTTAVA	A-N	Lasioglossum medinai	0	1.07044	1.07044	3.55535	1
OTTAVA	A-N	Lasioglossum villosulum	1	3.55535	1.07044	3.55535	1
OTTAVA	A-N	Megachile argentata	0.198178	0.782759	0.440123	2.16905	4
OTTAVA	A-N	Seladonia gemmea	0.740915	1.72111	0.440123	2.16905	4
OTTAVA	A-N	Seladonia smaragdula complex	0	1.07044	1.07044	3.55535	1
CALAOLIVA	F-A	Andrena agilissima	0.77207	2.7716	0.667315	3.39283	4
CALAOLIVA	F-A	Andrena cinerea	0.262047	2.29422	1.41183	4.77912	1
CALAOLIVA	F-A	Andrena dorsata	0.0984362	1.41183	1.11985	4.08598	2
CALAOLIVA	F-A	Andrena flavipes	0.29007	0.859999	0.273992	2.29422	12
CALAOLIVA	F-A	Andrena hesperia	0.486115	1.79381	0.492293	3.16969	5
CALAOLIVA	F-A	Andrena lepida	0.260022	1.60434	0.874794	3.68051	3
CALAOLIVA	F-A	Andrena minutula	0.238276	2.21417	1.41183	4.77912	1
CALAOLIVA	F-A	Andrena nigroaenea	0.289686	0.609921	0.170218	1.68808	22
CALAOLIVA	F-A	Andrena ovatula	0.38246	2.69968	1.41183	4.77912	1
CALAOLIVA	F-A	Andrena pilipes	0.588306	3.39283	1.41183	4.77912	1
CALAOLIVA	F-A	Andrena sardoa	0.191407	1.41183	0.874794	3.68051	3
CALAOLIVA	F-A	Anthophora nigrovittata	0.455025	1.41183	0.336537	2.69968	8
CALAOLIVA	F-A	Anthophora sichelii	0.883156	3.7394	1.11985	4.08598	2
CALAOLIVA	F-A	Bombus terrestris	0.348703	0.805945	0.19561	1.94591	17
CALAOLIVA	F-A	Eucera nigrescens	0.588306	3.39283	1.41183	4.77912	1
CALAOLIVA	F-A	Eucera nigrifacies	0.262047	2.29422	1.41183	4.77912	1
CALAOLIVA	F-A	Eucera numida	0	1.41183	1.41183	4.77912	1
CALAOLIVA	F-A	Eucera oraniensis	0.375383	1.92801	0.874794	3.68051	3
CALAOLIVA	F-A	Hoplitis benoisti	0	1.41183	1.41183	4.77912	1
CALAOLIVA	F-A	Hoplitis corsaria	0.752952	2.98736	0.874794	3.68051	3
CALAOLIVA	F-A	Lasioglossum albocinctum	0.883156	3.7394	1.11985	4.08598	2
CALAOLIVA	F-A	Lasioglossum griseolum	0	1.41183	1.41183	4.77912	1
CALAOLIVA	F-A	Lasioglossum interruptum	0	1.11985	1.11985	4.08598	2
CALAOLIVA	F-A	Lasioglossum pauperatum	0.148745	1.56105	1.11985	4.08598	2
CALAOLIVA	F-A	Lasioglossum pauxillum	0.14003	1.26768	0.874794	3.68051	3
CALAOLIVA	F-A	Megachile argentata	0.588306	3.39283	1.41183	4.77912	1
CALAOLIVA	F-A	Osmia caerulescens	0	1.41183	1.41183	4.77912	1
CALAOLIVA	F-A	Osmia ligurica	1	4.77912	1.41183	4.77912	1
CALAOLIVA	F-A	Osmia submicans	0.532624	2.69968	1.11985	4.08598	2
CALAOLIVA	F-A	Panurgus dentipes	0.660643	1.74089	0.308763	2.47654	10
CALAOLIVA	F-A	Seladonia gemmea	0.794153	4.08598	1.41183	4.77912	1
CALAOLIVA	F-A	Xylocopa violacea	0.262047	2.29422	1.41183	4.77912	1
CALAOLIVA	M-L	Andrena agilissima	0.539194	2.50112	0.561358	4.15888	3
CALAOLIVA	M-L	Andrena flavipes	0.462252	2.42428	0.584667	4.56435	2
CALAOLIVA	M-L	Andrena morio	0.393683	2.42428	0.584667	5.2575	1
CALAOLIVA	M-L	Andrena nana	0.552626	2.54945	0.561358	4.15888	3
CALAOLIVA	M-L	Andrena nigroaenea	0.393683	2.42428	0.584667	5.2575	1
CALAOLIVA	M-L	Andrena pilipes	0.0844318	0.768372	0.482235	3.8712	4
CALAOLIVA	M-L	Andrena simontornyella	0.703329	3.8712	0.584667	5.2575	1
CALAOLIVA	M-L	Andrena vetula	0.613187	2.25186	0.327592	3.46574	6
CALAOLIVA	M-L	Anthophora nigrovittata	0.145833	0.397904	0.0796852	2.26176	20
CALAOLIVA	M-L	Bombus terrestris	0.428993	0.375727	0.00960727	0.863046	81
CALAOLIVA	M-L	Ceratina cucurbitina	0.485594	2.51718	0.584667	4.56435	2
CALAOLIVA	M-L	Eucera oraniensis	0.493702	2.54945	0.584667	4.56435	2
CALAOLIVA	M-L	Hoplitis adunca	0.134066	1.04366	0.561358	4.15888	3
CALAOLIVA	M-L	Hoplitis benoisti	0	0.584666	0.584667	5.2575	1
CALAOLIVA	M-L	Hoplitis corsaria	0.489638	1.52052	0.14438	2.95491	10
CALAOLIVA	M-L	Lasioglossum albocinctum	0.468222	2.77259	0.584667	5.2575	1
CALAOLIVA	M-L	Lasioglossum griseolum	0	0.584666	0.584667	5.2575	1
CALAOLIVA	M-L	Lasioglossum interruptum	0.136859	1.12932	0.584667	4.56435	2
CALAOLIVA	M-L	Lasioglossum pauxillum	0.0668594	0.801886	0.561358	4.15888	3
CALAOLIVA	M-L	Lithurgus chrysurus	0.48112	1.96025	0.395275	3.64806	5
CALAOLIVA	M-L	Megachile argentata	0.851664	4.56435	0.584667	5.2575	1
CALAOLIVA	M-L	Osmia caerulescens	0	0.584666	0.584667	5.2575	1
CALAOLIVA	M-L	Osmia ligurica	0.33751	1.92785	0.584667	4.56435	2
CALAOLIVA	M-L	Osmia scutellaris	0.420469	2.54945	0.584667	5.2575	1
CALAOLIVA	M-L	Panurgus corsicus	0.424577	1.03139	0.0857023	2.31306	19
CALAOLIVA	M-L	Panurgus dentipes	0.61116	2.38325	0.395275	3.64806	5
CALAOLIVA	M-L	Pseudoanthdium melanurum	0	0.584666	0.584667	5.2575	1
CALAOLIVA	M-L	Pseudanthidium nanun	0.468222	2.77259	0.584667	5.2575	1
CALAOLIVA	M-L	Seladonia gemmea	0.468222	2.77259	0.584667	5.2575	1
CALAOLIVA	M-L	Tetralonia dentata	0.600461	2.51718	0.482235	3.8712	4
CALAOLIVA	M-L	Xylocopa violacea	0.27766	1.42321	0.482235	3.8712	4
FORNELLI	F-A	Andrena agilissima	0.138647	1.53148	1.08519	4.30406	1
FORNELLI	F-A	Andrena dorsata	0.5	2.69463	1.08519	4.30406	1
FORNELLI	F-A	Andrena flavipes	0.44797	1.36175	0.280119	2.69463	5
FORNELLI	F-A	Andrena hesperia	0.733372	2.05085	0.280119	2.69463	5
FORNELLI	F-A	Andrena lepida	0.452896	1.48667	0.301995	2.91777	4
FORNELLI	F-A	Andrena morio	0.262989	1.08519	0.328612	3.20545	3
FORNELLI	F-A	Andrena nigroaenea	0.177859	0.351781	0.0826089	1.59601	15
FORNELLI	F-A	Andrena sardoa	0.299412	1.08519	0.301995	2.91777	4
FORNELLI	F-A	Andrena vetula	0.138647	1.53148	1.08519	4.30406	1
FORNELLI	F-A	Anthophora canescens	0	1.08519	1.08519	4.30406	1
FORNELLI	F-A	Anthophora dispar	0.39281	1.22856	0.280119	2.69463	5
FORNELLI	F-A	Bombus terrestris	0.188077	0.427958	0.105695	1.81916	12
FORNELLI	F-A	Eucera nigrifacies	0.305865	1.53148	0.615186	3.61092	2
FORNELLI	F-A	Eucera nigrilabris	0.569874	1.53148	0.231976	2.51231	6
FORNELLI	F-A	Megachile sicula	0.5	2.69463	1.08519	4.30406	1
FORNELLI	F-A	Osmia bicornis	0.559531	2.29139	0.615186	3.61092	2
FORNELLI	F-A	Osmia cornuta	0.156891	1.08519	0.615186	3.61092	2
FORNELLI	F-A	Osmia ligurica	0.5	2.69463	1.08519	4.30406	1
FORNELLI	F-A	Panurgus dentipes	0.694135	2.69463	0.615186	3.61092	2
FORNELLI	F-A	Xylocopa violacea	0	1.08519	1.08519	4.30406	1
FORNELLI	M-L	Andrena agilissima	0.282627	1.76766	0.727941	4.40672	2
FORNELLI	M-L	Andrena cinerea	0.282627	1.76766	0.727941	4.40672	2
FORNELLI	M-L	Andrena flavipes	0.261133	1.21296	0.329179	3.71357	4
FORNELLI	M-L	Andrena lepida	0.517213	0.677822	0.0185608	1.2932	45
FORNELLI	M-L	Andrena nigroaenea	0.130507	1.20805	0.727941	4.40672	2
FORNELLI	M-L	Andrena thoracica	0.194337	1.96437	1.20805	5.09987	1
FORNELLI	M-L	Anthophora nigrovittata	0.5703	1.71035	0.127936	2.90264	9
FORNELLI	M-L	Bombus terrestris	0.654228	1.16914	0.0366956	1.76766	28
FORNELLI	M-L	Ceratina cucurbitina	0.552049	1.65971	0.127936	2.90264	9
FORNELLI	M-L	Ceratina dallatorreana	0.194337	1.96437	1.20805	5.09987	1
FORNELLI	M-L	Eucera oraniensis	0.4236	1.63413	0.269924	3.49043	5
FORNELLI	M-L	Halictus fulvipes	0.160045	1.31671	0.727941	4.40672	2
FORNELLI	M-L	Halictus scabiosae	0.360827	2.05534	0.727941	4.40672	2
FORNELLI	M-L	Heriades crenulata	0.217713	2.05534	1.20805	5.09987	1
FORNELLI	M-L	Heriades truncorum	0	1.20805	1.20805	5.09987	1
FORNELLI	M-L	Hylaeus taeniolatus	0.417648	1.96437	0.503571	4.00125	3
FORNELLI	M-L	Lasioglossum albocinctum	0.217713	2.05534	1.20805	5.09987	1
FORNELLI	M-L	Lasioglossum griseolum	0.769336	3.19446	0.503571	4.00125	3
FORNELLI	M-L	Lasioglossum lativentre	0.586456	3.49043	1.20805	5.09987	1
FORNELLI	M-L	Lasioglossum pauperatum	0.756474	3.51084	0.727941	4.40672	2
FORNELLI	M-L	Lasioglossum zonulum	0.217713	2.05534	1.20805	5.09987	1
FORNELLI	M-L	Lithurgus chrysurus	0.217713	2.05534	1.20805	5.09987	1
FORNELLI	M-L	Megachile argentata	0.194337	1.96437	1.20805	5.09987	1
FORNELLI	M-L	Osmia ligurica	0.259682	1.20805	0.329179	3.71357	4
FORNELLI	M-L	Osmia scutellaris	0.201412	1.20805	0.503571	4.00125	3
FORNELLI	M-L	Panurgus corsicus	0.648037	1.92605	0.127936	2.90264	9
FORNELLI	M-L	Panurgus dentipes	0.507395	1.78037	0.206766	3.30811	6
FORNELLI	M-L	Pseudanthidium nanun	0.217713	2.05534	1.20805	5.09987	1
FORNELLI	M-L	Seladonia gemmea	0.423254	1.43108	0.166723	3.15396	7
FORNELLI	M-L	Tetralonia dentata	0.250198	0.914122	0.166723	3.15396	7
